# Supplementary material for: Nonattendance at Scheduled Appointments in Outpatient Clinics Due to COVID-19 and Related Factors in Taiwan: A Health Belief Model Approach
Source: Int J Environ Res Public Health. 2021 Apr 22;18(9):4445. doi: 10.3390/ijerph18094445 (PMC8122706; doi:10.3390/ijerph18094445)
Supplement: Supplementary file 1 [file ijerph-18-04445-s001.zip]

Archive with 1 entries (1 files):
- ijerph-1120990-supplementary.pdf
